# Supplementary material for: The Class I Scavenger Receptors CD5 and CD6 Play a Role in the Early Peritoneal Immune Response to Echinococcus granulosus Tegumental Antigens
Source: Int J Mol Sci. 2026 Mar 22;27(6):2870. doi: 10.3390/ijms27062870 (PMC13026194; doi:10.3390/ijms27062870)
Supplement: Supplementary file 1 [file ijms-27-02870-s001.zip]

Archive with 1 entries (1 files):
- ijms-4196061-supplementary.pdf
